# Supplementary material for: Intracranial direct electrical mapping reveals the functional architecture of the human basal ganglia
Source: Commun Biol. 2022 Oct 23;5:1123. doi: 10.1038/s42003-022-04084-3 (PMC9588773; doi:10.1038/s42003-022-04084-3)
Supplement: Supplementary file 3 — Supplementary Data 1 [file 42003_2022_4084_MOESM3_ESM.xlsx]

## Sheet: Sheet1
Eelectrode number	Patient number	MNI coordinates	BG_subnuleus	Mapping stimualtion parameters				Responses/Behaviour	Categories
				Frequency(Hz)	Pulse width(us)	Duration(s)	Intensity(mA)
4	1	24.5, -4.5, 8	vmPu_R	50	300	3	8	"I feel dizzy, like a sensation of rotating on the bed."	vertigo
4	1	27, -2.5, 9	dlPu_R	50	300	3	4	"I feel dizzy, like a sensation of rotating on the bed."	vertigo
4	1	29, -1,10	dlPu_R	50	300	3	6	"I feel dizzy, like a sensation of rotating on the bed."	vertigo
7	2	23.5, 2, 6	vmPu_R	50	300	3	4	"I am having heart palpitations."	autonomic
7	2	24, 4, 7	vmPu_R	50	300	3	7	“I feel pain sensations of my temple.”	sensorimotor
7	2	27, 5.5, 6.5	dlPu_R	50	300	3	5	"I am having heart palpitations."	autonomic
3	3	21, 0, 15.5	dCa_R	50	300	3	2	Eye and head deviated to the right side.	eye movement
3	3	23.5, 2, 16.5	dCa_R	50	300	3	2	Eye and head deviated to the right side.	eye movement
4	5	24, -2, 13.5	vmPu_R	50	300	3	3	"I feel the discomfort of my heart."	autonomic
4	5	27, -0.5, 13.5	vmPu_R	50	300	3	2	"I feel nausea."	autonomic
4	6	-28.5, -11,-0.5	dlPu_L	50	300	3	8	Lifted up his right middle finger.	sensorimotor
4	6	-29, -12.5, 6	dlPu_L	50	300	3	4	Lifted up his right arm.	sensorimotor
4	6	-29.5, -13.5, 9.5	dlPu_L	50	300	3	3	“I feel electrical shock sensation in my right foot, the right side of my trunk and my left head."	sensorimotor
4	P7	13, -2, 17	dCa_R	50	300	3	8	No responses.
4	P7	15.5, 0.5, 17.5	dCa_R	50	300	3	8	No responses.
4	P7	18, 2.5, 18.5	dCa_R	50	300	3	8	No responses.
3	8	22.5, 0.5, 14.5	dCa_R	50	300	3	8	“I feel the front of the left upper body and the left chin is not my own.”	body schema
3	8	25.5, 1.5, 15	dCa_R	50	300	3	6	“I feel the front of the left upper body and the left chin is not my own.”	body schema
4	9	28, -6.5, 12.5	dlPu_R	50	300	3	8	“I feel my heartbeat fast and nausea, with numbness in the left side of my face and my body.”	multimodel
3	11	24.5, 3, 10.5	vmPu_R	50	300	3	8	The patient opened her mouth and slowly spreaded the left five fingers.	sensorimotor
3	11	26, 5, 12	vmPu_R	50	300	3	8	No responses.
5	13	-24.5, -2.5, 16	dCa_L	50	300	3	8	No responses.
4	14	-18.5, -3, 6.5	Gpe_L	50	300	3	3	"I feel my heart palpitations, and my right half body and the inner side of the right forearm are stiff."	multimodel
4	14	-21.5, -1.5, 7	vmPu_L	50	300	3	4	"I feel my heart palpitations, and my right half body and the inner side of the right forearm are stiff."	multimodel
4	14	-25, -0.5, 7.5	vmPu_L	50	300	3	6	No responses.
4	14	-28.5, 0.5, 7.5	dlPu_L	50	300	3	5.5	"I feel the outside of my right thigh, the right waist and back are stiff."	sensorimotor
2	15	-23, -0.5, 11	vmPu_L	50	300	3	4	Abrupt speech arrest.	speech
2	15	-25.5, 2, 11.5	vmPu_L	50	300	3	4	"I feel numbness in the left side of my body."	sensorimotor
2	16	-23, -2, 11.5	vmPu_L	50	300	3	4	Abrupt arrested of speech .	speech
2	16	-26.5, -1, 11.5	vmPu_L	50	300	3	6	Abrupt arrested of speech .	speech
6	17	23.5, 0, 12	vmPu_R	50	300	3	8	No responses.
	17	27, 0.5, 13	dlPu_R	50	300	3	6	“I feel tingling in my right occiput."	sensorimotor
3	18	-24, -2.5, 13.5	vmPu_L	50	300	3	3.5	"I have the intention to lift my right index finger, and I feel my right nostril is permeable."	multimodel
3	18	-27.5, -1.5, 14	dCa_L	50	300	3	2.8	The patient lifted up her index figure and said "I feel my right nostril is permeable."	multimodel
4	20	22.5, 5.5, 10	vmPu_R	50	300	3	6	No responses.
4	20	25.5, 8, 11	vmPu_R	50	300	3	6	No responses.
4	21	23.5, -3, 9	vmPu_R	50	300	3	3	"My whole body is very light,like I am floating in the air, and I am in a slight trance."	vertigo
4	21	27, -2, 9.5	dlPu_R	50	300	3	2	"My whole body is very light,like I am floating in the air, and I am in a slight trance."	vertigo
7	22	24, 3, 11	vmPu_R	50	300	3	6	"I feel my body is very heavy, pressing down, with cold sweat and my heart palpitations."	multimodel
7	22	27, 5, 11.5	dlPu_R	50	300	3	4	"I feel my heart palpitations."	autonomic
1	23	22.5, 1.5, 8	vmPu_R	50	300	3	3	"I feel numbness in my left shoulder with dizzness."	multimodel
1	23	25.5, 3.5, 8.5	vmPu_R	50	300	3	3	"I feel dizziness, and the left upper limb and the left upper body are very light."	vertigo
1	23	29, 5.5, 9	dlPu_R	50	300	3	3	"I feel numbness of left precordial area, left finger upward to the left precordial area.”	sensorimotor
5	24	25.5, -1, 12	vmPu_R	50	300	3	5	“A sensation of numbness from left palm to left shoulder."	sensorimotor
4	25	-23.5, 0.5, 10.5	vmPu_L	50	300	3	2	“I feel numbness in my right back and right elbow."	sensorimotor
4	25	-26.5, 2.5, 10.5	vmPu_L	50	300	3	1	"A sensation of numbness in the back side of calf."	sensorimotor
5	26	-23.5, 2, 10	vmPu_L	50	300	3	6	No responses.
5	26	-26.5, 3.5, 10.5	vmPu_L	50	300	3	3	"I feel stiffness of my whole body."	sensorimotor
1	27	24, 3, 10	vmPu_R	50	300	3	6	No responses.
1	27	27, 5, 10.5	dlPu_R	50	300	3	6	No responses.
5	28	26.5, 6, 12	vmPu_R	50	300	3	6	No responses.
6	29	-25, -2, 13	vmPu_L	50	300	3	6	"My thoughts are racing out of control."	cognition/thought
6	29	-28, -1, 13.5	vmPu_L	50	300	3	6	"My heart palpitations." Meanwhile, the patient's right arm is trembling.	multimodel
6	30	26.5, -4, 13	dlPu_R	50	300	3	6	No responses.
4	31	-26, -2.5, 15.5	dCa_L	50	300	3	1	"Oh, I feel nausea."	autonomic
3	32	-28, -3.5, 12.5	dlPu_L	50	300	3	1.5	The patient flexed her right knee with tremor.	sensorimotor
1	33	-19, -8, -1.5	Gpi_L	50	300	3	6	No responses.
1	33	-21, -4, 3	Gpe_L	50	300	3	6	No responses.
1	33	-23.5, 0.5, 8	vmPu_L	50	300	3	6	No responses.
1	33	-25, 3, 10.5	vmPu_L	50	300	3	4	“I feel dizzness."	vertigo
1	34	18.5, -5, 2	Gpe_R	50	300	3	6	No responses.
1	34	19.5, -3, 5	Gpe_R	50	300	3	6	No responses.
4	35	-11, -15.5, -7.5	STN_L	50	300	3	1	"A sensation of numbness from right shoulder to right hand."	sensorimotor
5	35	-20, -5, -3.5	Gpi_L	50	300	3	6	No responses.
5	35	-24.5, -9.5, 0	Gpe_L	50	300	3	6	No responses.
5	35	-27, -11.5, 1.5	dlPu_L	50	300	3	3	Abrupt speech arrest. Soon afterwards the patient explained that there was contracture of his tongue of right side.	movement/lang
5	35	-29, -13.5, 3.5	dlPu_L	50	300	3	4	"A sensation of numbness from right shoulder downstream to right toe.“	sensorimotor
5	35	-31.5, -16, 5	dlPu_L	50	300	3	4	"A sensation of numbness from right shoulder downstream to right toe.“	sensorimotor
7	36	-11, -11, -9	STN_L	50	300	3	3	“I feel there is something turning from the right waist to the right side of my face, the right side of my face is numb and my body feels heavy."	multimodel
7	36	-19.5, 8, 16	dCa_L	50	300	3	6	No responses.
5	37	11, -14.5, -9.5	STN_R	50	300	3	2	"I feel numbness of the left body." Meanwhile, the patient's left upper limb was twisting.	sensorimotor
5	37	12, -12, -7	STN_R	50	300	3	6	No responses.
5	37	17, -3, 3	Gpe_R	50	300	3	1	"I feel a little dizzness."	vertigo
5	37	18.5, -0.5, 5.5	Gpe_R	50	300	3	5.5	"I have the feeling of going into a trance,with blurred vision."	cognition/thought
13	38	-10.5, -12, -7.5	STN_L	50	300	3	3	"I feel numbness in the arch of my right foot.”	sensorimotor
13	38	-17.5, 9.5, 14.5	dCa_L	50	300	3	6	No responses.
13	38	-18.5, 12, 17	dCa_L	50	300	3	6	No responses.
6	39	9.5, -12.5, -8.5	STN_R	50	300	3	1.3	"A sensation of transient tingling in the skin between nose and mouth."	sensorimotor
6	39	10.5, -10, -7	STN_R	50	300	3	1	"I feel the visceral in my chest pumping, with pain and gas flu."/"I feel my internal organs are twitching, and a puff of gas flow through it, and with a sensation of little fuzzy pain. "	autonomic
