# Supplementary material for: Intracranial direct electrical mapping reveals the functional architecture of the human basal ganglia
Source: Commun Biol. 2022 Oct 23;5:1123. doi: 10.1038/s42003-022-04084-3 (PMC9588773; doi:10.1038/s42003-022-04084-3)
Supplement: Supplementary file 4 — Supplementary Data 2 [file 42003_2022_4084_MOESM4_ESM.xlsx]

## Sheet: Sheet1
Figure 4a
basal ganglia + sensorimotor	68
basal ganglia + vestibular	64
basal ganglia + autonomic	70
basal ganglia + language	69
basal ganglia + body schema	72
basal ganglia + thought	67
Figure 4b	stimulation counts in Z map	all stimulation counts
basal ganglia + sensorimotor	17	23	0.73913
basal ganglia + vestibular	7	8	0.875
basal ganglia + autonomic	5	7	0.714286
basal ganglia + language	3	3	1
basal ganglia + body schema	1	2	0.5
basal ganglia + thought	2	2	1
